# Supplementary material for: Advances in Methods for Accurate Prediction of RNA–Small Molecule Binding Sites: From Isolated to AI-Integrated Strategies
Source: Pharmaceuticals (Basel). 2025 Oct 21;18(10):1593. doi: 10.3390/ph18101593 (PMC12567027; doi:10.3390/ph18101593)
Supplement: Supplementary file 1 [file pharmaceuticals-18-01593-s001.zip]

Archive with 1 entries (1 files):
- pharmaceuticals-3924978-supplementary.pdf
